# Supplementary material for: Molecular Interaction and Solubilization Efficiency of Neohesperidin in Ternary Systems with Hydroxypropyl-β-cyclodextrin and Meglumine
Source: Foods. 2024 Oct 1;13(19):3143. doi: 10.3390/foods13193143 (PMC11475308; doi:10.3390/foods13193143)
Supplement: Supplementary file 1 [file foods-13-03143-s001.zip]

Archive with 1 entries (1 files):
- foods-3134142-supplementary.pdf
